# Supplementary material for: Optimization and Characterization of Novel ALCAM-Targeting Antibody Fragments for Transepithelial Delivery
Source: Pharmaceutics. 2023 Jun 27;15(7):1841. doi: 10.3390/pharmaceutics15071841 (PMC10385607; doi:10.3390/pharmaceutics15071841)
Supplement: Supplementary file 1 [file pharmaceutics-15-01841-s001.zip]

Archive with 1 entries (1 files):
- pharmaceutics-2414053-supplementary.pdf
